# Supplementary material for: Tumor-Extrinsic Axl Expression Shapes an Inflammatory Microenvironment Independent of Tumor Cell Promoting Axl Signaling in Hepatocellular Carcinoma
Source: Int J Mol Sci. 2024 Apr 10;25(8):4202. doi: 10.3390/ijms25084202 (PMC11050718; doi:10.3390/ijms25084202)
Supplement: Supplementary file 1 [file ijms-25-04202-s001.zip]

Archive with 3 entries (3 files):
- Supplementary Material and Methods_Breitenecker et al.pdf
- Supplementary Table_Breitenecker et al.pdf
- Supplementary Figures_Breitenecker et al.pptx
